# Supplementary material for: Genome-Wide Association Study Reveals Genetic Loci Associated with Body Measurement Traits in Yanqi Horses
Source: Animals (Basel). 2026 May 24;16(11):1597. doi: 10.3390/ani16111597 (PMC13255931; doi:10.3390/ani16111597)
Supplement: Supplementary file 1 [file animals-16-01597-s001.zip]

Archive with 1 entries (1 files):
- animals-4283704-supplementary.pdf
